# Supplementary material for: Toltrazuril-Loaded Polymeric Nanocapsules as a Promising Approach for the Preventive Control of Coccidiosis in Poultry
Source: Pharmaceutics. 2022 Feb 10;14(2):392. doi: 10.3390/pharmaceutics14020392 (PMC8878044; doi:10.3390/pharmaceutics14020392)
Supplement: Supplementary file 1 [file pharmaceutics-14-00392-s001.zip]

Archive with 1 entries (1 files):
- pharmaceutics-1534588-supplementary.pdf
